# Supplementary material for: Students’ Perceptions of FSBio 201, A CURE-Based Course that Scaffolds Research and Scientific Communication, Align with Learning Outcomes
Source: Integr Comp Biol. 2021 Jun 10;61(3):944–56. doi: 10.1093/icb/icab128 (PMC8490692; doi:10.1093/icb/icab128)
Supplement: icab128_Supplemental_Files [file icab128_supplemental_files.zip]

Archive with 5 entries (5 files):
- icb-2021-0064-File008.docx
- icb-2021-0064-File009.docx
- icb-2021-0064-File010.docx
- icb-2021-0064-File011.docx
- icb-2021-0064-File012.docx
